# Supplementary material for: Daily Orange Consumption Reduces Hepatic Steatosis Prevalence in Patients with Metabolic Dysfunction-Associated Steatotic Liver Disease: Exploratory Outcomes of a Randomized Clinical Trial
Source: Nutrients. 2024 Sep 20;16(18):3191. doi: 10.3390/nu16183191 (PMC11435367; doi:10.3390/nu16183191)
Supplement: Supplementary file 1 [file nutrients-16-03191-s001.zip]

Archive with 1 entries (1 files):
- Supplementary Material(1).pdf
